# Supplementary material for: Phosphoproteomics Reveals L1CAM-Associated Signaling Networks in High-Grade Serous Ovarian Carcinoma: Implications for Radioresistance and Tumorigenesis
Source: Int J Mol Sci. 2025 May 10;26(10):4585. doi: 10.3390/ijms26104585 (PMC12111665; doi:10.3390/ijms26104585)
Supplement: Supplementary file 1 [file ijms-26-04585-s001.zip]

Archive with 1 entries (1 files):
- ijms-3570983-supplementary.pdf
